# Supplementary material for: Enhanced Antiplatelet Activity of Nitrated Fatty Acid Extracts from Phaseolus vulgaris L
Source: Molecules. 2026 Jan 30;31(3):488. doi: 10.3390/molecules31030488 (PMC12899701; doi:10.3390/molecules31030488)
Supplement: Supplementary file 1 [file molecules-31-00488-s001.zip]

Archive with 1 entries (1 files):
- molecules-4069965-supplementary.pdf
